# Supplementary material for: The Potential of Photoacoustic Imaging in Detecting and Managing Complex Wounds
Source: Biomater Res. 2025 May 21;29:0206. doi: 10.34133/bmr.0206 (PMC12092969; doi:10.34133/bmr.0206)
Supplement: Supplementary 1 — Fig. S1 [file bmr.0206.f1.zip]

Archive with 2 entries (2 files):
- Figure supplement 1.jpg
- Supplementary materials.docx
